# Supplementary material for: An integrated machine learning framework for developing and validating diagnostic models and drug predictions based on ulcerative colitis genes
Source: Front Med (Lausanne). 2025 Jun 13;12:1571529. doi: 10.3389/fmed.2025.1571529 (PMC12202452; doi:10.3389/fmed.2025.1571529)
Supplement: Supplementary file 1 [file Table_1.xlsx]

## Sheet: Sheet1
Gene	Protein	Size	Molecular mass
PI3	Peptidase Inhibitor 3	117 amino acids	12270 Da
LCN2	Lipocalin 2	198 amino acids	22588 Da
C3	Complement C3	1663 amino acids	187148 Da
MMP12	Matrix Metallopeptidase 12	470 amino acids	54002 Da
CXCL1	C-X-C Motif Chemokine Ligand 1	107 amino acids	11301 Da
PTGDS	Prostaglandin D2 Synthase	190 amino acids	21029 Da
DUOX2	Dual Oxidase 2	1548 amino acids	175364 Da
S100A8	S100 Calcium Binding Protein A8	93 amino acids	10835 Da
CCL19	C-C Motif Chemokine Ligand 19	98 amino acids	10993 Da
SAA1	Serum Amyloid A1	122 amino acids	13546 Da
CCL18	C-C Motif Chemokine Ligand 18	89 amino acids	9849 Da
CXCL13	C-X-C Motif Chemokine Ligand 13	109 amino acids	109 amino acids
CXCL3	C-X-C Motif Chemokine Ligand 3	107 amino acids	11342 Da
CD79A	CD79a Molecule	226 amino acids	25038 Da
IL1B	Interleukin 1 Beta	269 amino acids	30748 Da
CXCL9	C-X-C Motif Chemokine Ligand 9	125 amino acids	14019 Da
GREM1	Gremlin 1, DAN Family BMP Antagonist	184 amino acids	20697 Da
DEFB4A	Defensin Beta 4A	64 amino acids	7038 Da
S100A9	S100 Calcium Binding Protein A9	114 amino acids	13242 Da
MMP9	Matrix Metallopeptidase 9	707 amino acids	78458 Da
LTF	Lactotransferrin	710 amino acids	78182 Da
GZMB	Granzyme B	247 amino acids	27716 Da
CCL4	C-C Motif Chemokine Ligand 4	92 amino acids	10212 Da
CXCL10	C-X-C Motif Chemokine Ligand 10	98 amino acids	10881 Da
FGR	FGR Proto-Oncogene, Src Family Tyrosine Kinase	529 amino acids	529 amino acids
CCL3	C-C Motif Chemokine Ligand 3	92 amino acids	10085 Da
IDO1	Indoleamine 2,3-Dioxygenase 1	403 amino acids	45326 Da
CCL22	C-C Motif Chemokine Ligand 22	93 amino acids	10625 Da
SERPINA3	Serpin Family A Member 3	423 amino acids	47651 Da
FCGR3B	Fc Gamma Receptor IIIb	233 amino acids	26243 Da
IL24	Interleukin 24	206 amino acids	23825 Da
CXCR2	C-X-C Motif Chemokine Receptor 2	360 amino acids	40759 Da
IL13RA2	Interleukin 13 Receptor Subunit Alpha 2	380 amino acids	44176 Da
FCGR3A	Fc Gamma Receptor IIIa	254 amino acids	29089 Da
STC1	Stanniocalcin 1	247 amino acids	27621 Da
TNC	Tenascin C	2201 amino acids	240853 Da
AQP9	Aquaporin 9	295 amino acids	31431 Da
S100A12	S100 Calcium Binding Protein A12	92 amino acids	10575 Da
