# Supplementary material for: An integrated machine learning framework for developing and validating diagnostic models and drug predictions based on ulcerative colitis genes
Source: Front Med (Lausanne). 2025 Jun 13;12:1571529. doi: 10.3389/fmed.2025.1571529 (PMC12202452; doi:10.3389/fmed.2025.1571529)
Supplement: Supplementary file 2 [file Table_2.xlsx]

## Sheet: Sheet1
Gene	Forward primer (5'-3')	Reverse primer (5'-3')
CCL18	AGCTCTGCTGCCTCGTCTATACC	AGGAGGATGACACCTGGCTTGG
DUOX2	TGGTCCCAGCAATTATCTATG	CCACTGCCCTGATTTGTACTC
GREM1	TGACAGAGCGCAAATACCTG	AAGGAGCCTTCCTCTTTTCG
LCN2	ACCCTCTACGGGAGAACCAA	CGGCACCTGTGCACTCA
TNC	TCCCAGTGTTCGGTGGATCT	TTGATGCGATGTGTGAAGACA
